# Supplementary material for: The Promotions of Sustainable Lunch Meals in School Feeding Programs: The Case of Italy
Source: Nutrients. 2021 May 7;13(5):1571. doi: 10.3390/nu13051571 (PMC8151658; doi:10.3390/nu13051571)
Supplement: Supplementary file 1 [file nutrients-13-01571-s001.zip]

Archive with 1 entries (1 files):
- nutrients-1164894-supplementary.pdf
